# Supplementary material for: Three Cases Revealing Remarkable Genetic Similarity Between Vent-Endemic Rimicaris Shrimps Across Distant Geographic Regions
Source: Biology (Basel). 2026 Jan 7;15(2):120. doi: 10.3390/biology15020120 (PMC12837704; doi:10.3390/biology15020120)
Supplement: Supplementary file 1 [file biology-15-00120-s001.zip]

Archive with 1 entries (1 files):
- biology-4037810-supplementary.pdf
